# Supplementary material for: Emerging Filamentous Basidiomycetes as Opportunistic Human Pathogens: Diagnostic and Antifungal Challenges in a Tertiary-Care Center in Thailand
Source: Antibiotics (Basel). 2026 Apr 23;15(5):424. doi: 10.3390/antibiotics15050424 (PMC13203384; doi:10.3390/antibiotics15050424)
Supplement: Supplementary file 1 [file antibiotics-15-00424-s001.zip]

Archive with 1 entries (1 files):
- antibiotics-4195909-supplementary.pdf
